# Supplementary material for: Environmental disturbance increases social connectivity in a passerine bird
Source: PLoS One. 2017 Aug 30;12(8):e0183144. doi: 10.1371/journal.pone.0183144 (PMC5576644; doi:10.1371/journal.pone.0183144)
Supplement: S1 Table — Observations of red-backed fairywren groups of color-banded birds in 2013 and 2014 are provided in a.csv table. Spatial period denotes whether groups were observed pre- or post-fire, and location was used to determine if individuals were affected by fires. (CSV) [file pone.0183144.s001.csv]

Fire	SP	Group	Date	UTM1	UTM2	Bird1	Bird2	Bird3	Bird4	Bird5	Bird6	Bird7	Bird8
N	Pre	1	15-May-13	731181	8561513	AAA	YEW	BFW
Y	Pre	2	16-May-13	731874	8562682	BWB	BAG
N	Pre	3	16-May-13	730879	8560826	AWY	WEY
N	Pre	4	16-May-13	731200	8560432	BAA	WEW
Y	Pre	5	16-May-13	732353	8562049	WGB	EAF	YWE	GGA
N	Pre	6	17-May-13	731007	8561493	AAA	YEW	BFW
N	Pre	7	19-May-13	731338	8562206	FYA	AAY	EFE	BYY
N	Pre	8	20-May-13	731027	8561500	AAA	YEW	BFW
Y	Pre	9	22-May-13	731860	8562782	EAA	FAF	BWB
N	Pre	10	22-May-13	731183	8561536	AAA	YEW	BFW
N	Pre	11	22-May-13	731192	8561239	BBF	WYW
Y	Pre	12	23-May-13	731776	8563053	AFG	BGB
N	Pre	13	24-May-13	730968	8561544	AAA	YEW	BFW
N	Pre	14	24-May-13	730968	8561544	BFW	YEW
N	Pre	15	24-May-13	730615	8562119	WEE	FWF
N	Pre	16	24-May-13	730841	8562648	YBF	BEY
N	Pre	17	26-May-13	730646	8562224	WEE	FWF
N	Pre	18	27-May-13	731043	8561376	AAA	YEW	BFW
N	Pre	19	29-May-13	730804	8562203	FWF	WEE
Y	Pre	20	1-Jun-13	732897	8561301	AGW	EEB
N	Pre	21	6-Jun-13	730794	8559766	GYG	GAY
N	Pre	22	6-Jun-13	731174	8561242	WYW	BBF
N	Pre	23	6-Jun-13			WYW	BBF	WEF
N	Pre	24	6-Jun-13	731047	8561404	BFW	AAA	YEW
N	Pre	25	7-Jun-13	730874	8562612	BWE	YGY
N	Pre	26	7-Jun-13	730787	8559743	GYG	GAY
N	Pre	27	7-Jun-13	730884	8562652	BWE	YGY
Y	Pre	28	8-Jun-13	731200	8563215	FEA	GGE	YWB
Y	Pre	29	8-Jun-13	731132	8563514	FBF	GWY
Y	Pre	30	9-Jun-13	731816	8563028	BGB	AFG
Y	Pre	31	9-Jun-13	731949	8562600	EBW	FAF
N	Pre	32	9-Jun-13	731154	8561502	AAA	YEW	BFW
N	Pre	33	10-Jun-13	730376	8560488	WEB	YEE
N	Pre	34	11-Jun-13	730797	8562632	BWE	GFY	YBF	AFF	BEY
N	Pre	35	11-Jun-13	730798	8561111	BGW	YYB
N	Pre	36	12-Jun-13	730867	8560982	BGW	YYB
Y	Pre	37	14-Jun-13	732590	8561771	BGF	YWE
N	Pre	38	15-Jun-13	730861	8560835	AWY	WEY
N	Pre	39	16-Jun-13	731248	8559936	WGY	WWF
Y	Pre	40	16-Jun-13	731183	8563844	FBF	BEE	GWY
N	Pre	41	19-Jun-13	730914	8562618	YGY	BWE
N	Pre	42	19-Jun-13	731088	8561073	BAA	WEW
N	Pre	43	19-Jun-13	731108	8560948	WEW	BAA
N	Pre	44	20-Jun-13	731075	8561212	WYW	WEF	BBF
N	Pre	45	21-Jun-13	730714	8562184	WEE	FWF
N	Pre	46	21-Jun-13	730920	8562758	YBF	EWW
N	Pre	47	22-Jun-13	730674	8562222	WEE	FWF
N	Pre	48	22-Jun-13	730617	8561922	WEE	FWF	AYY
Y	Pre	49	23-Jun-13	731891	8562706	EAA	EBW	FAF
N	Pre	50	23-Jun-13	730557	8562040	FWF	YAF
N	Pre	51	23-Jun-13			WEE	YAF	FWF	BWY
N	Pre	52	24-Jun-13	731268	8562124	AAY	BYY	EFE
N	Pre	53	24-Jun-13	731217	8561425	WYW	BBF	WEF
N	Pre	54	24-Jun-13	731173	8561404	YEW	AAA	BFW
N	Pre	55	24-Jun-13	730370	8560080	WWB	YFE	BAF	GYG
Y	Pre	56	25-Jun-13	731183	8563131	FEA	GGE	YWB
N	Pre	57	26-Jun-13	731246	8561482	WEF	BBF
N	Pre	58	26-Jun-13	731181	8561481	AAA	YEW	BFW
N	Pre	59	26-Jun-13	730885	8560830	WEY	AWY
Y	Pre	60	27-Jun-13	731614	8561356	GAG	WFY
N	Pre	61	27-Jun-13	731119	8560984	WEW	BAA
N	Pre	62	27-Jun-13	731182	8561510	WYW	BAA
Y	Pre	63	27-Jun-13	731623	8561000	EEW	GYW
N	Pre	64	27-Jun-13	730478	8560818	WEB	YEE	BFF
Y	Pre	65	28-Jun-13	731431	8561286	GAG	XXY	WFY
N	Pre	66	28-Jun-13	730905	8562586	BWE	YGY
N	Pre	67	28-Jun-13	730945	8560811	WEY	AWY
Y	Pre	68	29-Jun-13	731245	8563184	FEA	GGE
N	Pre	69	29-Jun-13	731164	8561400	BBF	WEF
	Pre	70	29-Jun-13	731895	8560738	WYE	GBA
N	Pre	71	29-Jun-13	731152	8561421	YEW	AAA	BFW	WYW	BBF	WEF
Y	Pre	72	30-Jun-13	731904	8560820	AYB	WBW	FEG
N	Pre	73	2-Jul-13	731085	8561401	BFW	AAA	YEW
N	Pre	74	2-Jul-13	730514	8561837	AFB	AYY
N	Pre	75	2-Jul-13	731082	8561365	YEW	AAA	BFW
N	Pre	76	3-Jul-13	730346	8560052	YFE	WWB	BAF
N	Pre	77	4-Jul-13	730451	8561970	WEE	FWF
N	Pre	78	4-Jul-13	730428	8561914	AYY	AFB
N	Pre	79	4-Jul-13	730865	8560773	WEY	AWY
N	Pre	80	4-Jul-13	730743	8559728	GAY	GYG
N	Pre	81	4-Jul-13	730566	8559764	GAY	GYG
Y	Pre	82	5-Jul-13	731576	8561304	GAG	WFY
N	Pre	83	5-Jul-13	730363	8560451	WEB	BFF	YEE
N	Pre	84	6-Jul-13	730429	8561890	AYY	AFB
N	Pre	85	7-Jul-13	730451	8560434	WEB	YEE	BFF
N	Pre	86	7-Jul-13	731434	8559860	FFG	YBY
Y	Post	87	13-Jul-13	731856	8562838	FAF	BAB	EBW
Y	Post	88	13-Jul-13	731593	8561306	GAG	XXY
N	Post	89	13-Jul-13	731178	8561474	YEW	AAA	BFW
Y	Post	90	13-Jul-13	731880	8562720	EAA	EBW	FAF
Y	Post	91	13-Jul-13	730959	8563326	GGE	FEA	BYG	YWB	BEE	FBF	EGE	GWY
N	Post	92	13-Jul-13	731003	8561345	AAA	YEW	BFW
N	Post	93	13-Jul-13	731246	8561510	WYW	BBF
N	Post	94	14-Jul-13	730507	8561988	FWF	YAF
Y	Post	95	14-Jul-13	731564	8561270	GAG	XXY
N	Post	96	14-Jul-13	731153	8560990	WEW	BAA	FWA
N	Post	97	14-Jul-13	730527	8561896	AYY	AFB
Y	Post	98	14-Jul-13	730787	8563288	EGE	BYG	AWG
N	Post	99	14-Jul-13	730400	8560976	WEB	YEE	BFF
Y	Post	100	14-Jul-13	730759	8563315	BYG	EGE	AWG
N	Post	101	15-Jul-13	730757	8562966	EWW	BEY
Y	Post	102	15-Jul-13	730787	8563288	EGE	BYG	AWG
Y	Post	103	15-Jul-13	731149	8563146	FEA	GGE	AFY	YWB
Y	Post	104	15-Jul-13	731851	8562796	FAY	BWB	BAG
N	Post	105	15-Jul-13	730420	8560802	WEB	YEE	BFF
N	Post	106	16-Jul-13	731202	8561576	WYW	BBF
N	Post	107	16-Jul-13	731177	8561527	AAA	YEW	BFW
Y	Post	108	16-Jul-13	731917	8562804	FAF	EBW
Y	Post	109	16-Jul-13	731812	8562834	FAY	BWB	BAG	BAB	XXF	UNB1	UNB2
N	Post	110	17-Jul-13	730497	8560968	BFF	BGW	YYB
N	Post	111	18-Jul-13	731053	8561282	AAA	YEW	BFW	FWA	BAA	WEW
N	Post	112	18-Jul-13	730377	8560564	WEB	YEE
Y	Post	113	18-Jul-13	730906	8563394	BEE	FBF
N	Post	114	18-Jul-13	731093	8561248	WEW	BAA	FWA
N	Post	115	18-Jul-13	730443	8561954	YAF	FWF
Y	Post	116	19-Jul-13	732254	8562076	EYF	GGA
N	Post	117	19-Jul-13	731186	8561456	WYW	YEW	AAA	BFW
Y	Post	118	20-Jul-13	732208	8562044	EYF	GGA
Y	Post	119	21-Jul-13	731928	8562626	EAA	BAB
Y	Post	120	21-Jul-13	731425	8561332	XXY	GAG
N	Post	121	21-Jul-13	730456	8560412	BFF	YEE
Y	Post	122	21-Jul-13	731931	8562593	FAY	XXF	BAG	BAB	BWB	UNB1	UNB2
N	Post	123	22-Jul-13	731151	8561454	AAA	BFW
N	Post	124	22-Jul-13	730756	8562970	BEY	EWW
N	Post	125	23-Jul-13	731151	8561454	AAA	YEW
Y	Post	126	23-Jul-13	731886	8562666	FAY	BWB	BAG
N	Post	127	24-Jul-13	731151	8561454	YEW	BAA
Y	Post	128	24-Jul-13	731189	8563136	YWB	AFY
N	Post	129	24-Jul-13	730497	8560968	BGW	BFF	YYB
Y	Post	130	24-Jul-13	731189	8563136	YWB	AFY
N	Post	131	25-Jul-13	730992	8561664	AAA	BFW
N	Post	132	25-Jul-13	730592	8561798	WEE	FWF	YAF
N	Post	133	25-Jul-13	730959	8560677	WEY	AWY
N	Post	134	25-Jul-13	731002	8561562	BFW	YEW	AAA
N	Post	135	25-Jul-13	730497	8560968	BGW	YYB
Y	Post	136	26-Jul-13	731444	8561248	GAG	XXY
N	Post	137	26-Jul-13	731181	8561506	AAA	YEW	BFW
N	Post	138	26-Jul-13	731213	8561500	WYW	WEF	BBF
N	Post	139	26-Jul-13	730497	8560968	BFF	YYB
Y	Post	140	27-Jul-13	731510	8561162	GAG	XXY
Y	Post	141	27-Jul-13	731501	8561143	FEG	GYW	EEW
N	Post	142	28-Jul-13	730433	8561962	WEE	FWF	YAF
Y	Post	143	28-Jul-13	731880	8562745	FAY	BWB	BAG
Y	Post	144	28-Jul-13	731499	8561130	GAG	XXY
Y	Post	145	28-Jul-13	731504	8561133	GAG	XXY	GYW	EEW
N	Post	146	29-Jul-13	730848	8560175	GYG	GAY
N	Post	147	29-Jul-13	730798	8560197	YFE	WWB
N	Post	148	29-Jul-13	730848	8560175	GAY	GYG
Y	Post	149	30-Jul-13	732512	8561644	YWE	BGF
N	Post	150	31-Jul-13	730783	8560221	BAF	WWB	YFE
Y	Post	151	1-Aug-13	731993	8562576	FAY	FAF	BAG	EAA	XXF	BWB	EBW
N	Post	152	1-Aug-13	731876	8561501	GEG	YBA
Y	Post	153	1-Aug-13	732463	8561725	YWE	BGF
N	Post	154	1-Aug-13	731906	8561525	YBA	GEG
Y	Post	155	2-Aug-13	731812	8562748	FAY	BWB
N	Post	156	2-Aug-13	731219	8561473	WEF	BBF	WYW
Y	Post	157	3-Aug-13	731812	8562748	FAY	BAG
Y	Post	158	4-Aug-13	731812	8562748	BAG	BWB
N	Post	159	5-Aug-13	731030	8561049	WEW	FWA	BAA
Y	Post	160	5-Aug-13	730771	8563581	BYG	AWG	BEE	EGE	FBF	GWY
N	Post	161	6-Aug-13	731003	8561555	AAA	YEW	BFW	WYW
N	Post	162	7-Aug-13	730847	8562597	BWE	YGY
Y	Post	163	7-Aug-13	731217	8563128	YWB	AFY	GGE	FEA
Y	Post	164	7-Aug-13	731864	8562924	FAY	BAG	UNB1	UNB2	FAF	XXF	BAB	BWB
N	Post	165	8-Aug-13	731875	8561503	GEG	YBA
Y	Post	166	10-Aug-13	732212	8562031	EYF	GGA
N	Post	167	11-Aug-13	731170	8560948	WEW	BAA
Y	Post	168	11-Aug-13	731923	8562649	EAA	FAF	EBW
N	Post	169	22-Aug-13	731902	8561561	YBA	GEG
N	Post	170	22-Aug-13	730570	8562219	WEE	BWY
N	Post	171	22-Aug-13	730554	8562244	GFY	EYE
N	Post	172	22-Aug-13	730481	8562003	FWF	YAF
N	Post	173	23-Aug-13	730612	8562128	WEE	BWY	EYE	GFY
N	Post	174	23-Aug-13	730593	8562083	FWF	YAF
N	Post	175	24-Aug-13	731248	8561547	WYW	WEF	BBF
N	Post	176	24-Aug-13	731210	8561455	BBF	WEF
MAIN	PRE	1	13-Jun-14	731346	8559678	EEF	WYA
MAIN	PRE	2	14-Jun-14	731556	8559762	WYA	EEF
MAIN	PRE	3	15-Jun-14	731050	8561318	BWA	EGW	YYF	BBF
MAIN	PRE	4	16-Jun-14	731546	8560897	AGF	WBW	GAG
MAIN	PRE	5	16-Jun-14	731345	8559678	EEF	WYA
MAIN	PRE	6	16-Jun-14	731349	8559656	EEF	WYA
MAIN	PRE	7	16-Jun-14	731361	8559638	EEF	WYA
MAIN	PRE	8	16-Jun-14	731551	8559652	EEF	WYA
MAIN	PRE	9	16-Jun-14	730612	8562080	BWY	GFY
MAIN	PRE	10	17-Jun-14	731545	8559644	EEF	WYA
MAIN	PRE	11	17-Jun-14	731339	8559678	EEF	WYA
MAIN	PRE	12	18-Jun-14	731418	8559718	EEF	WYA
MAIN	PRE	13	18-Jun-14	731346	8559664	EEF	WYA	FFG
MAIN	PRE	14	18-Jun-14	731325	8559742	EEF	WYA
EARLY	PRE	15	18-Jun-14	731725	8563168	YYE	FFW	EAW
EARLY	PRE	16	18-Jun-14	731885	8563286	YYE	FFW
EARLY	PRE	17	18-Jun-14	731830	8563101	BAB	FFW	YYE
MAIN	PRE	18	19-Jun-14	731467	8559744	EEF	WYA
MAIN	PRE	19	20-Jun-14	731418	8559568	EEF	WYA
MAIN	PRE	20	20-Jun-14	731337	8559680	EEF	WYA
MAIN	PRE	21	19-Jun-14	731447	8559524	FFG	WYA
MAIN	PRE	22	20-Jun-14	730742	8562702	BWE	YBF
MAIN	PRE	23	20-Jun-14	731904	8563552	FFW	BAB	YYE
MAIN	PRE	24	21-Jun-14	731182	8561462	YEW	AAA
EARLY	PRE	25	21-Jun-14	731733	8563172	FFW	BAB	YYE
EARLY	PRE	26	22-Jun-14	731754	8563226	FFW	BAB	YYE
EARLY	PRE	27	22-Jun-14	731686	8563222	FFW	BAB
EARLY	PRE	28	22-Jun-14	731677	8563104	FFW	BAB	YYE
EARLY	PRE	29	23-Jun-14	731597	8559891	GWE	YBY	FFG
EARLY	PRE	30	24-Jun-14	731514	8559674	WYA	EEF
EARLY	PRE	31	24-Jun-14	731385	8559672	WYA	EEF
EARLY	PRE	32	24-Jun-14	731369	8559704	WYA	EEF
EARLY	PRE	33	24-Jun-14	731030	8561187	BBF	EGW	BWA	YYF
EARLY	PRE	34	24-Jun-14	731703	8563202	YYE	FFW
EARLY	POST	35	24-Jun-14	731834	8563221	FFW	YYE
EARLY	POST	36	24-Jun-14	731840	8563222	FFW	XXB	YYE
EARLY	POST	37	25-Jun-14	731818	8563108	FFW	YYE	BAB
EARLY	POST	38	26-Jun-14	731744	8563228	YYE	FFW	BAB
EARLY	POST	39	26-Jun-14	731752	8563212	YYE	FFW	BAB	XXW
EARLY	POST	40	26-Jun-14	731770	8563176	YYE	FFW	BAB
MAIN	PRE	41	26-Jun-14	730629	8562116	EAE	BWY
MAIN	PRE	42	26-Jun-14	731445	8561248	GAG	XXY
MAIN	PRE	43	26-Jun-14	731557	8560910	WBW	AGF
EARLY	POST	44	27-Jun-14	731109	8563069	AFY	FEA	FBF	GGE	YWB
EARLY	POST	45	27-Jun-14	731102	8563069	AFY	FEA	FBF	GGE	YWB
EARLY	POST	46	27-Jun-14	731734	8563122	YYE	BAB	FFW
EARLY	POST	47	27-Jun-14	731713	8563110	YYE	BAB	FFW
MAIN	PRE	48	27-Jun-14			WYA	EEF
MAIN	PRE	49	27-Jun-14			WYA	EEF	FFG	GWE	YBY
MAIN	PRE	50	27-Jun-14	731348	8559713	FFG	GWE	YBY
MAIN	PRE	51	27-Jun-14	731557	8560910	AGF	WBW
EARLY	POST	52	28-Jun-14	731238	8563182	AFY	YWB	GGE	FEA	FBF
EARLY	POST	53	28-Jun-14	731601	8562957	BWB	BGB
EARLY	POST	54	28-Jun-14	732327	8563871	AEB	AGG	UNBKathleens	UNBAEG
EARLY	POST	55	28-Jun-14	731715	8563214	YYE	BAB	FFW
EARLY	POST	56	28-Jun-14	731752	8563212	YYE	BAB	FFW
EARLY	POST	57	30-Jun-14	731922	8563290	FFW	BAB
MAIN	PRE	58	30-Jun-14	731406	8559572	GWE	WYA	FFG	YBY	EEF
MAIN	PRE	59	30-Jun-14	731353	8559598	GWE	WYA	FFG	YBY	EEF
MAIN	PRE	60	30-Jun-14	731329	8559678	GWE	WYA	FFG	YBY	EEF
MAIN	PRE	61	1-Jul-14	731422	8559484	GWE	WYA	FFG	YBY	EEF
MAIN	PRE	62	1-Jul-14	731383	8559600	GWE	WYA	FFG	YBY	EEF
EARLY	POST	63	1-Jul-14	731198	8562900	FBF	GGE	FEA	YWB	AFY
EARLY	POST	64	2-Jul-14	731244	8562874	AFY	YWB	GGE	FEA	FBF
EARLY	POST	65	2-Jul-14	731262	8562867	AFY	FEA	YWB	GGE	FBF
MAIN	PRE	66	3-Jul-14	731457	8559806	GWE	FFG	YBY
EARLY	POST	67	3-Jul-14	731259	8562734	FBF	GGE	FEA	YWB	AFY
EARLY	POST	68	3-Jul-14	731738	8563230	FFW	BAB	YYE
MAIN	PRE	69	3-Jul-14	731063	8561386	AAA	YEW
MAIN	PRE	70	4-Jul-14	731345	8559666	GWE	YBY
MAIN	PRE	71	4-Jul-14	731547	8560946	GYW	AGF	WBW
MAIN	PRE	72	5-Jul-14	731092	8561037	BBF	YYF	BWA	EGW
MAIN	PRE	73	5-Jul-14	731522	8559824	EEF	FFG	WYA	YBY
MAIN	PRE	74	6-Jul-14	730692	8560452	YFE	EXE
MAIN	PRE	75	6-Jul-14	731298	8559760	GWE	FFG
MAIN	PRE	76	7-Jul-14	731182	8561483	AAA	YEW
EARLY	POST	77	7-Jul-14	731186	8562798	AFY	FEA	GGE	FBF	YWB
MAIN	PRE	78	7-Jul-14	731262	8561415	BBF	YYF	BWA	EGW
MAIN	PRE	79	13-Jul-14	731181	8562255	EWE	AAY
MAIN	PRE	80	13-Jul-14	731425	8561296	GAG	XXY
MAIN	PRE	81	13-Jul-14	730670	8560358	YFE	FEE
MAIN	PRE	82	13-Jul-14	731543	8560826	GYW	AGF	WBW
EARLY	POST	83	13-Jul-14	731735	8562928	BGB	BWB
MAIN	PRE	84	13-Jul-14	731648	8561030	GYW	AGF	WBW
MAIN	PRE	85	14-Jul-14	731060	8562247	EWE	FYA
MAIN	PRE	86	14-Jul-14	731181	8562255	EWE	AAY
MAIN	PRE	87	15-Jul-14	730695	8562411	BWE	YBF
EARLY	POST	88	14-Jul-14	731721	8563208	AFY	FEA	GGE	FBF	YWB
EARLY	POST	89	15-Jul-14	731734	8563158	AFY	FEA	GGE	FBF	YWB
MAIN	PRE	90	16-Jul-14	731574	8560844	WBW	GYW	AGF
EARLY	POST	91	16-Jul-14	731720	8562560	BGB	BWB
EARLY	POST	92	16-Jul-14	731728	8562560	BGB	BWB
MAIN	PRE	93	17-Jul-14	730698	8560641	WEY	BAF
MAIN	PRE	94	17-Jul-14	731692	8560988	GYW	AGF	WBW
EARLY	POST	95	17-Jul-14	731261	8562735	AFY	FEA	YWB	FBF	GGE
MAIN	POST	96	18-Jul-14	730678	8560390	BAF	WEY
MAIN	POST	97	19-Jul-14	730997	8561496	AAA	YEW
MAIN	POST	98	19-Jul-14	731081	8561679	AAA	YEW
EARLY	POST	99	19-Jul-14	731250	8562822	AFY	FEA	YWB	FBF	GGE
EARLY	POST	100	19-Jul-14	731270	8562804	AFY	FEA	YWB	FBF	GGE
EARLY	POST	101	20-Jul-14	730574	8560198	YFE	BAF	WEY	XXX
EARLY	POST	102	20-Jul-14	730575	8560168	YFE	BAF	WEY	XXX
EARLY	POST	103	20-Jul-14	730607	8560216	YFE	BAF	WEY
EARLY	POST	104	20-Jul-14	731243	8561481	AWW	WYW	BBF	YYF	BWA	EGW	BAA
EARLY	POST	105	20-Jul-14	731315	8561542	BAA	BBF	BWA	YYF	EGW	WYW
EARLY	POST	106	21-Jul-14	730518	8561962	YAF	FWF
EARLY	POST	107	21-Jul-14	730576	8561991	YAF	FWF
EARLY	POST	108	21-Jul-14	730705	8562711	BWE	YBF
EARLY	POST	109	21-Jul-14	730539	8563350	AFF	EWW	EGE
EARLY	POST	110	21-Jul-14	730928	8563334	AFF	EWW	EGE
MAIN	POST	111	21-Jul-14	731101	8561912	AAA	AAY	EWE	FYA	AAY	YEW
MAIN	POST	112	21-Jul-14	730575	8560088	BAF	YFE
MAIN	POST	113	21-Jul-14	730561	8560074	BAF	WEY	YFE
MAIN	POST	114	21-Jul-14	731466	8561696	AWW	WYW
MAIN	POST	115	21-Jul-14	730576	8560080	BAF	YFE
EARLY	POST	116	22-Jul-14	730829	8563228	AFF	EWW	EGE
MAIN	POST	117	22-Jul-14	730847	8562898	BWE	YBF
MAIN	POST	118	22-Jul-14	730618	8562120	BWY	EAE
MAIN	POST	119	23-Jul-14	731377	8561564	AWW	WYW
MAIN	POST	120	23-Jul-14	731058	8561706	YEW	AAA
EARLY	POST	121	24-Jul-14	730833	8563220	AFF	EWW	EGE
EARLY	POST	122	23-Jul-14	730858	8563318	AFF	EWW	EGE
EARLY	POST	123	23-Jul-14	731268	8562724	FBF	FEA	YWB	AFY	GGE
MAIN	POST	124	23-Jul-14	732301	8560786	GBA	YEY	WGW	UNB1	UNB2	UNB3	WFY
MAIN	POST	125	23-Jul-14	730544	8559984	BAF	YFE	EXE	XXX	WEY
MAIN	PRE	126		731056	8562358	FYA	EWE	AAY
MAIN	PRE	127		731108	8532354	FYA	EWE	AAY
MAIN	PRE	128		731152	8562344	FYA	EWE	AAY
MAIN	PRE	129		731192	8562324	FYA	EWE	AAY
MAIN	PRE	130		731262	8562304	FYA	EWE	AAY
MAIN	PRE	131		731277	8562214	FYA	EWE	AAY
MAIN	PRE	132		731234	8562218	FYA	EWE	AAY
MAIN	PRE	133		731166	8562214	EWE	AAY
MAIN	POST	134	24-Jul-14	731137	8561628	AAA	WFW	WYW	AWW	YEW
MAIN	POST	135	24-Jul-14	731278	8561550	YEW	WYW
MAIN	POST	136	24-Jul-14	731281	8561582	AAA	WFW	AWW
EARLY	POST	137	24-Jul-14	730886	8563340	EGE	AFF
EARLY	POST	138	24-Jul-14	731253	8562840	FBF	FEA	YWB	AFY	GGE
EARLY	POST	139	24-Jul-14	731444	8562835	FBF	FEA	YWB	AFY	GGE
EARLY	POST	140	24-Jul-14	731258	8562738	FBF	FEA	YWB	AFY	GGE
MAIN	POST	141	24-Jul-14	731039	8561738	YEW	AAA
MAIN	POST	142	25-Jul-14	730577	8559694	BAF	YFE	WEY	XXX	EXE	GYG	XAY
MAIN	POST	143	25-Jul-14	730573	8559915	BAF	YFE	WEY	XXX	EXE	GYG	XAY
MAIN	POST	144	26-Jul-14	730894	8562844	BWE	YBF
MAIN	POST	145	26-Jul-14	731225	8561518	YEW	AAA	WYW
MAIN	POST	146	26-Jul-14	730919	8562827	BWE	YBF
MAIN	POST	147	26-Jul-14	731256	8561623	AAA	WFW	WYW	YEW	AWW
MAIN	POST	148	26-Jul-14	731263	8560756	BAA	YYF	YFE	BWA	EGW	BBF
MAIN	POST	149	26-Jul-14	731675	8560991	AGF	WBW	GAG	XXY	GYW
MAIN	POST	150	27-Jul-14	731142	8562160	AAY	EWE	FYA
MAIN	POST	151	27-Jul-14	731267	8561506	YEW	AAA	WYW
EARLY	POST	152	27-Jul-14	731185	8563272	FBF	FEA	YWB	AFY	GGE
MAIN	POST	153	27-Jul-14	730907	8563322	EGE	AFF	EWW
MAIN	POST	154	27-Jul-14	731778	8562387	EEB	GEG	GGA	EYF
MAIN	POST	155	28-Jul-14	731007	8562184	FYA	AAY	EWE
MAIN	POST	156	29-Jul-14	730498	8559996	BAF	YFE	XXX	EXE
EARLY	POST	157	29-Jul-14	730846	8563274	AFF	EGE	EWW
EARLY	POST	158	29-Jul-14	730912	8563248	AFF	EGE	EWW
EARLY	POST	159	30-Jul-14	730890	8563238	AFF	EGE
MAIN	POST	160	31-Jul-14	731237	8561513	AAA	WYW	YEW
MAIN	POST	161	1-Aug-14	731307	8561547	AWW	WFW
MAIN	POST	162	2-Aug-14	730881	8562124	AAY	FYA	EWE
MAIN	POST	163	3-Aug-14	731089	8562200	AAY	EWE	FYA
MAIN	POST	164	3-Aug-14	731440	8559556	EEF	WYA	FFG	YBY	GWE
MAIN	POST	165	3-Aug-14	731400	8559576	EEF	WYA	FFG	YBY	GWE
MAIN	POST	166	3-Aug-14	731108	8560940	BAA	YYF	EGW	BWA	BBF
EARLY	POST	167	3-Aug-14	731267	8563263	FBF	FEA	YWB	AFY	GGE
MAIN	POST	168	3-Aug-14	731112	8560896	EGW	BWA
EARLY	POST	169	3-Aug-14	731274	8563244	GGE	FEA
MAIN	POST	170	7-Aug-14	731343	8561592	AWW	WFW
MAIN	POST	171	8-Aug-14	731197	8561583	YEW	AAA
MAIN	POST	172	8-Aug-14	732244	8561004	GBA	YEY	WGW	UNB1	UNB2	UNB3	WFY
MAIN	POST	173	13-Aug-14	731641	8561037	GYW	AGF	WBW
MAIN	POST	174	14-Aug-14	731409	8559540	EEF	GWE	WYA	FFG	YBY
MAIN	POST	175	26-Jul-14			EEB	GEG	GGA	EYF
